# Supplementary material for: Repulsions instruct synaptic partner matching in an olfactory circuit
Source: Nature. 2025 Nov 19;649(8097):667–76. doi: 10.1038/s41586-025-09768-4 (PMC12804089; doi:10.1038/s41586-025-09768-4)
Supplement: Supplementary file 11 — Source Data Figs. 1–5 and Source Data Extended Data Figs. 1–3, 6 and 10 [file 41586_2025_9768_MOESM11_ESM.xlsx]

## Sheet: fig.1
panel e
											p_value	Preference index for mRNAs
Toll2 in ORNs	-0.234	-0.03549	-0.09013	-0.07853	-0.31972	-0.31232	-0.10482	0.038276	-0.36687	-0.00947	0.0091	-0.471
Toll2 in PNs	-0.11513	-0.09214	-0.00034	0.010503	-0.06574	-0.01263	-0.05364	0.004749	0.021562	-0.10036	0.0342	-0.314
Ptp10D in ORNs	0.170358	0.00224	0.034868	0.092352	0.206638	0.156994	0.038151	0.045245	0.080271	-0.03737	0.011	0.188
Ptp10D in PNs	0.13491	0.147642	0.00425	0.007986	0.089931	0.234368	0.043624	0.083934	0.155258	0.078049	0.0019	0.285
panel f
											p_value	Preference index for mRNAs
Fili in ORN	-0.02987	0.13037	-0.12187	-0.07665	0.012971	0.015048	-0.00679	-0.04272	-0.03664	-0.1209	0.266	-0.186
Kek1 in PN	-0.03357	-0.08364	0.030901	-0.04178	0.08795	-0.0351	-0.03407	0.01775	0.059797	0.028516	0.985	0.203
Kek1 in ORN	-0.04526	-0.1389	-0.05704	-0.22937	-0.13917	-0.20548	-0.13313	-0.1687	-0.2647	-0.09323	0.00011	-0.131
panel g
											p_value	Preference index for mRNAs
Hbs in PN	0.201164	0.149157	0.193825	0.189972	0.30327	0.420789	0.281191	0.203798	-0.01548	0.107279	0.00039	0.597
Sns in PN	0.082066	0.092691	0.059048	0.11369	0.005173	0.069059	0.127688	0.193181	0.075552	0.217591	0.00058	0.206
Kirre in ORN	-0.13153	-0.08482	-0.09063	-0.19399	-0.1934	-0.15854	-0.30497	-0.10296	-0.06397	-0.10355	0.00015	-0.0537
Kirre in PN	-0.05862	-0.23106	0.09635	-0.00296	-0.22036	0.120276	-0.13759	-0.10221	-0.05139	0.064904	0.215	-0.00696

## Sheet: fig.2
panel k
	Control	Ptp10D–/Y	VA1d-ORN > Ptp10D RNAi 39001	VA1d-ORN > Ptp10D RNAi v8010	Single VA1d-ORN > Ptp10D RNAi 39001	Toll2+/–	VA1v-PN > Toll2 RNAi 36305	VA1v-PN > Toll2 RNAi 30498
antennal lobes showing a given phenotype	0	8	24	3	8	9	6	20
total antennal lobes	16	18	42	12	29	20	10	34
panel l
	Control	VA1d/DA1-PN > Ptp10D RNAi 39001	VA1d-PN > Ptp10D RNAi 39001	VA1d-PN > Ptp10D RNAi v8010	VA1v-ORN > Toll2 RNAi 36305	VA1v-ORN > Toll2 RNAi 30498
antennal lobes showing a given phenotype	0	7	8	3	5	10
total antennal lobes	10	14	18	17	14	23

## Sheet: fig.3
panel e
															n
Control	0	0	0	0	0	0	0	0	0	0	0				11		p_adj for Control and VA1d-ORN > Toll2 OE	0.0016
VA1d-ORN > Toll2 OE	0.007507	0.024915	0.023717	0.156484	0.005023	0.033293	0.053196	0.113009	0.006496	0.018794	0.006518				11		p_adj for VA1d-ORN > Toll2 OE and Ptp10D–/Y & VA1d-ORN > Toll2 OE	0.0011
Ptp10D–/Y	0.003871	0	0	0	0	0	0	0	0	0					10
Ptp10D–/Y & VA1d-ORN > Toll2 OE	0.001949	0	0.005156	0	0.006183	0	0	0	0	0	0	0	0	0	14
panel j
															n
Control	0	0	0	0	0	0	0	0	0	0	0				11		p_adj for Control and VA1d-ORN > Toll2 OE	< 1 × 10^-10
VA1d-ORN > Toll2 OE	0.129773	0.570317	0.475859	0.41232	0.563132	0.894622	0.850829	0.808087	0.146204	0.203744	0.118121	0.183821	0.05779		13		p_adj for VA1d-ORN > Toll2 OE and Ptp10D–/Y & VA1d-ORN > Toll2 OE & VA1d-PN > Ptp10D RNAi	0.0001
VA1d-PN > Ptp10D RNAi	0	0.01357	0.002655	0	0	0	0	0	0	0	0	0	0		13
VA1d-ORN > Toll2 OE & VA1d-PN > Ptp10D RNAi	0.041755	0.214413	0.009924	0.07472	0.007641	0.011198	0.17114	0.186079	0.076814	0.124128	0.027767				11

## Sheet: fig.4
panel e
	Control	kek1–/–	VA1v-ORN > kek1 RNAi v36252	VA1v-ORN > kek1 RNAi v101166
antennal lobes showing a given phenotype	0	16	14	9
total antennal lobes	10	30	26	22
panel l
	Control	VA1d-ORN > Kek1 OE	Single VA1d-ORN > Kek1 OE
antennal lobes showing a given phenotype	0	14	6
total antennal lobes	16	16	16
panel m
																	n
Control	0.029494	0.001676	0.039634	0.039282	0.026464	0.030001	0.004262	0	0	0	0	0	0	0	0		15		p_adj for Fili–/– and VA1d-ORN > Kek1 OE	< 1 × 10^-10
Fili–/–	0	0	0	0.023379	0	0	0	0	0	0	0						11		p_adj for VA1d-ORN > Kek1 OE and VA1d-ORN > Kek1 OE & Fili+/–	< 1 × 10^-10
VA1d-ORN > Kek1 OE	0.506601	0.047942	0.019549	0.076633	0.545984	0.059892	0.237465	0.156614	0.171322	0.290387	0.028809						11		p_adj for VA1d-ORN > Kek1 OE and VA1d-ORN > Kek1 OE & Fili–/–	< 1 × 10^-10
VA1d-ORN > Kek1 OE & Fili+/–	0.029521	0.016172	0.078353	0.118719	0.021512	0.054275	0	0	0	0	0	0	0	0	0		15		p_adj for VA1d-ORN > Kek1 OE & Fili+/– and VA1d-ORN > Kek1 OE & Fili–/–	0.984
VA1d-ORN > Kek1 OE & Fili–/–	0.02366	0.008725	0.009788	0	0	0	0	0	0	0	0	0					12

## Sheet: fig.5
panel f
	Control	kirre–/Y	VA1v-ORN > kirre RNAi v109585	VA1v-ORN > kirre RNAi v6696	hbs+/–	VA1d/DA1-PN > hbs RNAi 40898	VA1d/DA1-PN > hbs RNAi v105913	sns–/–	VA1d/DA1-PN > sns RNAi v109442
antennal lobes showing a given phenotype	0	8	9	9	14	4	2	6	6
total antennal lobes	10	12	12	18	22	10	12	10	16
panel n
																	n
Control	0.029494	0.001676	0.039634	0.039282	0.026464	0.030001	0.004262	0	0	0	0	0	0	0	0		15		p_adj for Control and VA1d-ORN > Kirre OE	< 1 × 10^-10
VA1d-ORN > Kirre OE	0.395279	0.166714	0.199407	0.028804	0.23764	0.284109	0.147209	0.151312									8		p_adj for VA1d-ORN > Kirre OE and VA1d-ORN > Kirre OE & sns–/–	0.0379
VA1d-ORN > Kirre OE & sns–/–	0.054318	0.127239	0.180321	0.085595	0.131588	0.044103	0.052908	0.131201	0.049695	0.022885							10		p_adj for VA1d-ORN > Kirre OE and VA1d-ORN > Kirre OE & hbs+/–	0.0388
VA1d-ORN > Kirre OE & hbs+/–	0.094299	0.043689	0.076689	0.052473	0.119264	0.043844	0.228472	0.1535	0.050149	0.010792	0.207985	0.029665					12		p_adj for VA1d-ORN > Kirre OE and VA1d-ORN > Kirre OE & sns–/–, hbs+/–	0.0002
VA1d-ORN > Kirre OE & sns–/–, hbs+/–	0.014975	0.009725	0.066267	0.089431	0.011549	0.014267	0.006535	0.000151	0.045074	0.000144							10		p_adj for VA1d-ORN > Kirre OE and VA1d-ORN > Kirre OE & kirre–/Y	0.9899
VA1d-ORN > Kirre OE & kirre–/Y	0.299831	0.390682	0.237694	0.032782	0.105198	0.060631	0.464432	0.279185	0.264416	0.104601							10
panel p
glomeruli	APL	D	DA1	DA2	DA3	DA4l	DC2	DC3	DL1	DL3	DM2	DM5	DM6	MARS_19	VA1d	VA1v	VA2	VA3	VA5	VA6	VA7m	VC2	VM1	VM2	VM3	VM5v	VM7	nan	vPN
Fili	0.769527	0.0156659	0.226483	0	0	0	0	0.41797	0	0	1.4833	0	0	0.102801	0.345526	0.106944	0	0	0.454011	2.6481	0.101843	0	0	0.971825	2.04046	0	0.20835	2.58429	0
18w	1.07916	2.99476	2.59656	0.430642	0	0	0.973161	4.30504	0.452811	0.0604767	0	0	1.09842	1.16276	2.08178	3.98714	1.54042	2.22305	1.57028	0	3.10352	0.169475	0.951583	0.256826	0	2.37411	0.0340042	0.976735	0
hbs-sns	1.72477	5.22951	2.94286	2.43054	5.00303	4.50945	2.68388	2.95026	4.54003	2.44289	5.27465	2.775	3.53395	2.80766	3.5769	2.13587	4.52427	3.09938	4.3579	5.26169	3.34773	3.15497	1.78033	3.61049	6.0496	3.6027	3.50889	2.87756	0.880335

## Sheet: extended data fig.1
panel i
	Pan-ORN control	Pan-PN control	Pan-neuronal control	Pan-ORN > Ptp10D RNAi	Pan-PN > Toll2 RNAi	Pan-ORN > kek1 RNAi	Pan-ORN > kirre RNAi	Pan-neuronal > hbs RNAi	Pan-neuronal > sns RNAi
antennal lobes showing a given phenotype	0	0	0	4	7	5	9	8	14
total antennal lobes	10	10	10	8	7	8	12	12	20

## Sheet: extended data fig.2
panel a
	DM2	VA1d	DL3	DC3	DA4l	VA2	DL1	VA1v	VM3	DA1
Toll2 in ORNs	0.210474	1.16182	2.42522	0.103657	0.139414	0.102681	2.39764	3.23328	0	0.562189
Ptp10D in PNs	3.3881	3.23067	2.77982	3.22445	4.04372	4.33052	2.14886	1.7957	3.56144	2.48387
Toll2 in PNs	0	2.08178	0.0604767	4.30504	0	1.54042	0.452811	3.98714	0	2.59656
Ptp10D in ORNs	1.19719	1.75841	0.595923	1.56001	1.07348	3.6658	0.86492	1.20208	0.782682	2.5889
Fili in ORN	1.43339	0.714865	0	0.411237	0.430843	2.29316	0.28993	1.04245	2.00009	0
Kek1 in PN	6.47406	4.62748	5.87682	6.05874	4.77655	6.96068	7.64687	3.06793	7.29857	6.86672
Fili in PN	1.4833	0.345526	0	0.41797	0	0	0	0.106944	2.04046	0.226483
Kek1 in ORN	3.29294	5.60702	4.89027	7.84199	7.579	5.69902	2.83547	7.29018	3.95302	1.2989
Hbs in PN	2.04835	3.5769	1.4058	2.95026	4.50945	4.52427	2.69814	0.902068	2.81532	2.94286
Kirre in ORN	5.77843	4.94905	6.50574	6.87047	5.44468	6.67974	6.58799	5.51119	7.09708	5.39783
Sns in PN	5.27465	3.24577	2.44289	2.21547	2.37124	2.87479	4.54003	2.13587	6.0496	1.8534
Kirre in ORN	5.77843	4.94905	6.50574	6.87047	5.44468	6.67974	6.58799	5.51119	7.09708	5.39783

## Sheet: extended data fig.3
panel g
														n
Control	0.0265276	0.00332328	0.00309233	0.0382039	0.0364922	0.0053403	0.0379638	0.000108117	0.0095593	0.0119173	0.0116337	0.00506142	0.00222068	13	p_adj for Control and VA1d-ORN > Ten-m RNAi + Kek1 OE + Ptp10D RNAi	< 1 × 10^-10
VA1d-ORN > Ten-m RNAi + Kek1 OE	0.228917	0.0758902	0.0758902	0.0747612	0.0737174	0.199495	0.0901302	0.218393	0.067396	0.138782	0.246167			11	p_adj for VA1d-ORN > Ten-m RNAi + Kek1 OE and VA1d-ORN > Ten-m RNAi + Kek1 OE + Ptp10D RNAi	10^-4
VA1d-ORN > Ten-m RNAi + Kek1 OE + Ptp10D RNAi	0.331344	0.335785	0.528746	0.147789	0.431475	0.131153	0.419593	0.811056						8

## Sheet: extended data fig.6
panel b
														n
VA1d-ORN > Kek1 OE	0.506601	0.047942	0.019549	0.076633	0.545984	0.059892	0.237465	0.156614	0.171322	0.290387	0.028809			11	p_adj for VA1d-ORN > Kek1 OE and VA1d-ORN > Kek1 OE & sns+/–, hbs+/–	0.2679
VA1d-ORN > Kek1 OE & sns+/–, hbs+/–	0.067006	0.030647	0.095185	0.589755	0.498795	0.329637	0.272772	0.103794	0.217427	0.090355	0.282476	0.622875		12
VA1d-ORN > Kek1 OE & Fili–/–	0.02366	0.008725	0.009788	0	0	0	0	0	0	0	0	0		12
VA1d-ORN > Kirre OE	0.395279	0.166714	0.199407	0.028804	0.23764	0.284109	0.147209	0.151312						8
VA1d-ORN > Kirre OE & hbs+/–	0.094299	0.043689	0.076689	0.052473	0.119264	0.043844	0.228472	0.1535	0.050149	0.010792	0.207985	0.029665		12

## Sheet: extended data fig.10
panel a,b
	control	pan-PN > kek1 RNAi
antennal lobes showing a given phenotype	0	4
total antennal lobes	10	14
panel d
	control	DA1-ORN > Kirre OE
antennal lobes showing a given phenotype	0	13
total antennal lobes	10	18
panel e
	control	DA4l/VA1d-ORN > Kirre OE
antennal lobes showing a given phenotype	0	3
total antennal lobes	12	12
